# Supplementary material for: Modeling Reef Fish Biomass, Recovery Potential, and Management Priorities in the Western Indian Ocean
Source: PLoS One. 2016 May 5;11(5):e0154585. doi: 10.1371/journal.pone.0154585 (PMC4858301; doi:10.1371/journal.pone.0154585)
Supplement: S2 Table — (XLSX) [file pone.0154585.s007.xlsx]

## Sheet: Summary
Table S7A. Summary statistics for the lns models
i. Ricker						ii. Asymptote						iii. logistic
summary(nls.Ricker)						summary(nls.assym)						summary(nls.logistic)
Formula: ave.biomass ~ Bo + (a * Closure_age) * exp(-b * Closure_age)						Formula: ave.biomass ~ k + (Bo - k) * exp(-r * Closure_age)						Formula: ave.biomass ~ k/(1 + ((k - Bo)/Bo) * exp(-r * Closure_age))
Parameters:						Parameters:						Parameters:
	Estimate	Std. Error	t value	Pr(>|t|)			Estimate	Std. Error	t value	Pr(>|t|)			Estimate	Std. Error	t value	Pr(>|t|)
Bo	229.9	115.7	1.987	0.0494*		k	1056	53.61	19.689	<2e-16 ***		k	1046	46.25	22.626	< 2e-16 ***
a	85.61	20.64	4.148	6.74e-05***		Bo	177.8	154.2	1.154	0.2513		Bo	268.2	107.4	2.499	0.01399 *
b	0.03696	0.004831	7.649	9.33e-12***		r	0.1407	0.04998	2.816	0.0058 **		r	0.2437	0.09167	2.659	0.00904 **
---						---						---
Signif. codes:						Signif. codes:						Signif. codes:
0 ‘***’ 0.001 ‘**’ 0.01 ‘*’ 0.05 ‘.’ 0.1 ‘ ’ 1						0 ‘***’ 0.001 ‘**’ 0.01 ‘*’ 0.05 ‘.’ 0.1 ‘ ’ 1						0 ‘***’ 0.001 ‘**’ 0.01 ‘*’ 0.05 ‘.’ 0.1 ‘ ’ 1
Residual standard error: 362.5 on 107 degrees of freedom						Residual standard error: 364.7 on 107 degrees of freedom						Residual standard error: 363.7 on 107 degrees of freedom
Number of iterations to convergence: 4						Number of iterations to convergence: 9						Number of iterations to convergence: 12
Achieved convergence tolerance: 5.001e-09						Achieved convergence tolerance: 3.662e-06						Achieved convergence tolerance: 7.78e-06
Table S6B. Comparing the three models using AIC
> AIC(nls.Ricker,nls.logistic,nls.assym)
	df	AIC
nls.Ricker	4	1613.59
nls.logistic	4	1614.32
nls.assym	4	1614.92
